# Supplementary material for: Stochastic assessment of management strategies for a Mediterranean peri-urban wild boar population
Source: PLoS One. 2018 Aug 29;13(8):e0202289. doi: 10.1371/journal.pone.0202289 (PMC6114779; doi:10.1371/journal.pone.0202289)
Supplement: S2 Table — Wild boar captured, hunted or found dead from 2000 to 2015, used to calculate population and specific sex and age classes relative abundances and mortality rates. (XLSX) [file pone.0202289.s002.xlsx]

## Sheet: Hoja1
Hunting season	Number of drive hunts	Mean drive hunt surface	Wild boar observed	Wild boar hunted	Drive hunt efficiency	Estimated wild boar populaton density	IC95%	Estimated number of wild boar
2000/2001	21	114.286	69	19	0.275362	2.0625	2.58009	164.828
2001/2002	25	84.75	103	35	0.384615	4.4625	2.36469	357.081
2002/2003	29	68.19	47	18	0.45	2.3875	2.19556	192.5
2003/2004	27	70.96	80	27	0.380282	3.5	2.27543	279.976
2004/2005	28	92.9571	140.02	61	0.435652	7.2375	2.23442	578.838
2005/2006	-	-	-	-	-	-	-	-
2006/2007	13	111.692	101.863	26	0.255245	6.975	3.27924	557.531
2007/2008	23	85.3174	303	77	0.254125	8.6125	2.54346	689.436
2008/2009	-	-	-	-	-	-	-	-
2009/2010	22	87.4286	116.107	50	0.430639	10.1125	2.86064	809.197
2010/2011	16	153.133	255.988	72	0.281263	10.2625	2.66286	821.004
2011/2012	18	156.01	287.069	84	0.292613	9.6625	3.9311	773.335
2012/2013	18	161.944	342.524	109	0.318226	13.125	3.2986	1049.92
2013/2014	18	179.199	468.347	114	0.243409	9.4875	2.03643	759.979
2014/2015	17	174.999	212.574	75	0.352818	10.3875	2.10536	830.816
2015/2016	20	151.312	264.827	123	0.464454	18.75	2.54423	1500
